# Supplementary material for: The Obstetrician’s Role in Pregnant Women’s Decision-Making Process Regarding Influenza and COVID-19 Vaccination
Source: Vaccines (Basel). 2023 Oct 18;11(10):1608. doi: 10.3390/vaccines11101608 (PMC10610802; doi:10.3390/vaccines11101608)
Supplement: Supplementary file 1 [file vaccines-11-01608-s001.zip]

Archive with 1 entries (1 files):
- vaccines-2559451-supplementary.pdf
